# Supplementary material for: Two new species of Otacilia Thorell, 1897 (Phrurolithidae) from Baima Mountain Nature Reserve, Chongqing, China
Source: Biodivers Data J. 2025 Dec 9;13:e176953. doi: 10.3897/BDJ.13.e176953 (PMC12709198; doi:10.3897/BDJ.13.e176953)
Supplement: XML Treatment for Otacilia wulong [file BDJ.13.e176953-treatment2.xml]

<!DOCTYPE tp:taxon-treatment
  PUBLIC "-//TaxonX//DTD Taxonomic Treatment Publishing DTD v0 20100105//EN" "tax-treatment-NSO.dtd">
<tp:taxon-treatment xmlns:tp="http://www.plazi.org/taxpub"><tp:treatment-meta><mixed-citation publication-type="journal"><person-group><name><surname>Shi</surname><given-names>Zijian</given-names></name><name><surname>Wang</surname><given-names>Luyu</given-names></name><name><surname>Shu</surname><given-names>Ziyun</given-names></name><name><surname>Wang</surname><given-names>Hua</given-names></name><name><surname>Mu</surname><given-names>Yannan</given-names></name></person-group><article-title>Two new species of <italic><tp:taxon-name><tp:taxon-name-part taxon-name-part-type="genus" reg="Otacilia">Otacilia</tp:taxon-name-part></tp:taxon-name></italic> Thorell, 1897 (<tp:taxon-name><tp:taxon-name-part taxon-name-part-type="family">Phrurolithidae</tp:taxon-name-part></tp:taxon-name>) from Baima Mountain Nature Reserve, Chongqing, China</article-title><source>Biodivers Data J</source><day>09</day><month>12</month><year>2025</year><volume>13</volume><pub-id pub-id-type="doi">10.3897/BDJ.13.e176953</pub-id></mixed-citation></tp:treatment-meta><tp:nomenclature><tp:taxon-name><object-id xmlns:xlink="http://www.w3.org/1999/xlink" content-type="arpha" xlink:type="simple">BF4A3540-D687-59E1-A2B5-7A901DB8D01C</object-id><tp:taxon-name-part taxon-name-part-type="genus">Otacilia</tp:taxon-name-part> <tp:taxon-name-part taxon-name-part-type="species">wulong</tp:taxon-name-part><object-id xmlns:xlink="http://www.w3.org/1999/xlink" content-type="zoobank" xlink:type="simple" object-id-type="ZooBank">23F2A8BD-C396-4DE7-AAB2-F4F9C7DC76CB</object-id></tp:taxon-name><tp:taxon-authority>Shi, Wang &amp; Mu</tp:taxon-authority><tp:taxon-status xmlns:xlink="http://www.w3.org/1999/xlink" xlink:type="simple">sp. nov.</tp:taxon-status></tp:nomenclature><tp:treatment-sec sec-type="materials"><title>Materials</title><list list-type="alpha-lower" list-content="occurrences"><list-item><p><bold>Type status:</bold> <named-content xmlns:xlink="http://www.w3.org/1999/xlink" content-type="dwc:typeStatus" xlink:type="simple">Holotype</named-content>. <bold>Occurrence:</bold> individualCount: <named-content xmlns:xlink="http://www.w3.org/1999/xlink" content-type="dwc:individualCount" xlink:type="simple">1</named-content>; sex: <named-content xmlns:xlink="http://www.w3.org/1999/xlink" content-type="dwc:sex" xlink:type="simple">male</named-content>; lifeStage: <named-content xmlns:xlink="http://www.w3.org/1999/xlink" content-type="dwc:lifeStage" xlink:type="simple">adult</named-content>; occurrenceID: <named-content xmlns:xlink="http://www.w3.org/1999/xlink" content-type="dwc:occurrenceID" xlink:type="simple">B93AB4C1-E094-5161-9D1C-2F5C4C5C030C</named-content>; <bold>Taxon:</bold> scientificName: <named-content xmlns:xlink="http://www.w3.org/1999/xlink" content-type="dwc:scientificName" xlink:type="simple"><italic><tp:taxon-name><tp:taxon-name-part taxon-name-part-type="genus" reg="Otacilia">Otacilia</tp:taxon-name-part> <tp:taxon-name-part taxon-name-part-type="species" reg="wulong">wulong</tp:taxon-name-part></tp:taxon-name></italic> Shi, Wang &amp; Mu, sp. nov.</named-content>; order: <named-content xmlns:xlink="http://www.w3.org/1999/xlink" content-type="dwc:order" xlink:type="simple"><tp:taxon-name><tp:taxon-name-part taxon-name-part-type="order">Araneae</tp:taxon-name-part></tp:taxon-name></named-content>; family: <named-content xmlns:xlink="http://www.w3.org/1999/xlink" content-type="dwc:family" xlink:type="simple"><tp:taxon-name><tp:taxon-name-part taxon-name-part-type="family">Phrurolithidae</tp:taxon-name-part></tp:taxon-name></named-content>; genus: <named-content xmlns:xlink="http://www.w3.org/1999/xlink" content-type="dwc:genus" xlink:type="simple"><tp:taxon-name><tp:taxon-name-part taxon-name-part-type="genus">Otacilia</tp:taxon-name-part></tp:taxon-name></named-content>; <bold>Location:</bold> country: <named-content xmlns:xlink="http://www.w3.org/1999/xlink" content-type="dwc:country" xlink:type="simple">China</named-content>; municipality: <named-content xmlns:xlink="http://www.w3.org/1999/xlink" content-type="dwc:municipality" xlink:type="simple">Chongqing</named-content>; locality: <named-content xmlns:xlink="http://www.w3.org/1999/xlink" content-type="dwc:locality" xlink:type="simple">Baima Mountain Nature Reserve, Baima Town, Hongmiao</named-content>; verbatimElevation: <named-content xmlns:xlink="http://www.w3.org/1999/xlink" content-type="dwc:verbatimElevation" xlink:type="simple">1478</named-content>; verbatimLatitude: <named-content xmlns:xlink="http://www.w3.org/1999/xlink" content-type="dwc:verbatimLatitude" xlink:type="simple">29°14′58″N</named-content>; verbatimLongitude: <named-content xmlns:xlink="http://www.w3.org/1999/xlink" content-type="dwc:verbatimLongitude" xlink:type="simple">107°33′47″E</named-content>; <bold>Event:</bold> year: <named-content xmlns:xlink="http://www.w3.org/1999/xlink" content-type="dwc:year" xlink:type="simple">2025</named-content>; month: <named-content xmlns:xlink="http://www.w3.org/1999/xlink" content-type="dwc:month" xlink:type="simple">9</named-content>; day: <named-content xmlns:xlink="http://www.w3.org/1999/xlink" content-type="dwc:day" xlink:type="simple">16</named-content>; habitat: <named-content xmlns:xlink="http://www.w3.org/1999/xlink" content-type="dwc:habitat" xlink:type="simple">leaf litter</named-content>; <bold>Record Level:</bold> institutionID: <named-content xmlns:xlink="http://www.w3.org/1999/xlink" content-type="dwc:institutionID" xlink:type="simple">the Collection of Spiders, Southwest University</named-content>; institutionCode: <named-content xmlns:xlink="http://www.w3.org/1999/xlink" content-type="dwc:institutionCode" xlink:type="simple">SWUC</named-content></p></list-item><list-item><p><bold>Type status:</bold> <named-content xmlns:xlink="http://www.w3.org/1999/xlink" content-type="dwc:typeStatus" xlink:type="simple">Paratype</named-content>. <bold>Occurrence:</bold> individualCount: <named-content xmlns:xlink="http://www.w3.org/1999/xlink" content-type="dwc:individualCount" xlink:type="simple">20</named-content>; sex: <named-content xmlns:xlink="http://www.w3.org/1999/xlink" content-type="dwc:sex" xlink:type="simple">13 male, 7 female</named-content>; lifeStage: <named-content xmlns:xlink="http://www.w3.org/1999/xlink" content-type="dwc:lifeStage" xlink:type="simple">adult</named-content>; occurrenceID: <named-content xmlns:xlink="http://www.w3.org/1999/xlink" content-type="dwc:occurrenceID" xlink:type="simple">AA0882B9-5DF0-5256-A2C0-2A6C9DD7A413</named-content>; <bold>Taxon:</bold> scientificName: <named-content xmlns:xlink="http://www.w3.org/1999/xlink" content-type="dwc:scientificName" xlink:type="simple"><italic><tp:taxon-name><tp:taxon-name-part taxon-name-part-type="genus" reg="Otacilia">Otacilia</tp:taxon-name-part> <tp:taxon-name-part taxon-name-part-type="species" reg="wulong">wulong</tp:taxon-name-part></tp:taxon-name></italic> Shi, Wang &amp; Mu, sp. nov.</named-content>; order: <named-content xmlns:xlink="http://www.w3.org/1999/xlink" content-type="dwc:order" xlink:type="simple"><tp:taxon-name><tp:taxon-name-part taxon-name-part-type="order">Araneae</tp:taxon-name-part></tp:taxon-name></named-content>; family: <named-content xmlns:xlink="http://www.w3.org/1999/xlink" content-type="dwc:family" xlink:type="simple"><tp:taxon-name><tp:taxon-name-part taxon-name-part-type="family">Phrurolithidae</tp:taxon-name-part></tp:taxon-name></named-content>; genus: <named-content xmlns:xlink="http://www.w3.org/1999/xlink" content-type="dwc:genus" xlink:type="simple"><tp:taxon-name><tp:taxon-name-part taxon-name-part-type="genus">Otacilia</tp:taxon-name-part></tp:taxon-name></named-content>; <bold>Location:</bold> country: <named-content xmlns:xlink="http://www.w3.org/1999/xlink" content-type="dwc:country" xlink:type="simple">China</named-content>; municipality: <named-content xmlns:xlink="http://www.w3.org/1999/xlink" content-type="dwc:municipality" xlink:type="simple">Chongqing</named-content>; locality: <named-content xmlns:xlink="http://www.w3.org/1999/xlink" content-type="dwc:locality" xlink:type="simple">Baima Mountain Nature Reserve, Baima Town, Hongmiao</named-content>; verbatimElevation: <named-content xmlns:xlink="http://www.w3.org/1999/xlink" content-type="dwc:verbatimElevation" xlink:type="simple">1478</named-content>; verbatimLatitude: <named-content xmlns:xlink="http://www.w3.org/1999/xlink" content-type="dwc:verbatimLatitude" xlink:type="simple">29°14′58″N</named-content>; verbatimLongitude: <named-content xmlns:xlink="http://www.w3.org/1999/xlink" content-type="dwc:verbatimLongitude" xlink:type="simple">107°33′47″E</named-content>; <bold>Event:</bold> year: <named-content xmlns:xlink="http://www.w3.org/1999/xlink" content-type="dwc:year" xlink:type="simple">2025</named-content>; month: <named-content xmlns:xlink="http://www.w3.org/1999/xlink" content-type="dwc:month" xlink:type="simple">9</named-content>; day: <named-content xmlns:xlink="http://www.w3.org/1999/xlink" content-type="dwc:day" xlink:type="simple">16</named-content>; habitat: <named-content xmlns:xlink="http://www.w3.org/1999/xlink" content-type="dwc:habitat" xlink:type="simple">leaf litter</named-content>; <bold>Record Level:</bold> institutionID: <named-content xmlns:xlink="http://www.w3.org/1999/xlink" content-type="dwc:institutionID" xlink:type="simple">the Collection of Spiders, Southwest University</named-content>; institutionCode: <named-content xmlns:xlink="http://www.w3.org/1999/xlink" content-type="dwc:institutionCode" xlink:type="simple">SWUC</named-content></p></list-item><list-item><p><bold>Type status:</bold> <named-content xmlns:xlink="http://www.w3.org/1999/xlink" content-type="dwc:typeStatus" xlink:type="simple">Paratype</named-content>. <bold>Occurrence:</bold> individualCount: <named-content xmlns:xlink="http://www.w3.org/1999/xlink" content-type="dwc:individualCount" xlink:type="simple">6</named-content>; sex: <named-content xmlns:xlink="http://www.w3.org/1999/xlink" content-type="dwc:sex" xlink:type="simple">1 male, 5 female</named-content>; lifeStage: <named-content xmlns:xlink="http://www.w3.org/1999/xlink" content-type="dwc:lifeStage" xlink:type="simple">adult</named-content>; occurrenceID: <named-content xmlns:xlink="http://www.w3.org/1999/xlink" content-type="dwc:occurrenceID" xlink:type="simple">AC7A557A-A214-580D-A65D-F48FF1F76848</named-content>; <bold>Taxon:</bold> scientificName: <named-content xmlns:xlink="http://www.w3.org/1999/xlink" content-type="dwc:scientificName" xlink:type="simple"><italic><tp:taxon-name><tp:taxon-name-part taxon-name-part-type="genus" reg="Otacilia">Otacilia</tp:taxon-name-part> <tp:taxon-name-part taxon-name-part-type="species" reg="wulong">wulong</tp:taxon-name-part></tp:taxon-name></italic> Shi, Wang &amp; Mu, sp. nov.</named-content>; order: <named-content xmlns:xlink="http://www.w3.org/1999/xlink" content-type="dwc:order" xlink:type="simple"><tp:taxon-name><tp:taxon-name-part taxon-name-part-type="order">Araneae</tp:taxon-name-part></tp:taxon-name></named-content>; family: <named-content xmlns:xlink="http://www.w3.org/1999/xlink" content-type="dwc:family" xlink:type="simple"><tp:taxon-name><tp:taxon-name-part taxon-name-part-type="family">Phrurolithidae</tp:taxon-name-part></tp:taxon-name></named-content>; genus: <named-content xmlns:xlink="http://www.w3.org/1999/xlink" content-type="dwc:genus" xlink:type="simple"><tp:taxon-name><tp:taxon-name-part taxon-name-part-type="genus">Otacilia</tp:taxon-name-part></tp:taxon-name></named-content>; <bold>Location:</bold> country: <named-content xmlns:xlink="http://www.w3.org/1999/xlink" content-type="dwc:country" xlink:type="simple">China</named-content>; municipality: <named-content xmlns:xlink="http://www.w3.org/1999/xlink" content-type="dwc:municipality" xlink:type="simple">Chongqing</named-content>; locality: <named-content xmlns:xlink="http://www.w3.org/1999/xlink" content-type="dwc:locality" xlink:type="simple">Baima Mountain Nature Reserve, Baima Mountain</named-content>; verbatimElevation: <named-content xmlns:xlink="http://www.w3.org/1999/xlink" content-type="dwc:verbatimElevation" xlink:type="simple">1484</named-content>; verbatimLatitude: <named-content xmlns:xlink="http://www.w3.org/1999/xlink" content-type="dwc:verbatimLatitude" xlink:type="simple">29°14′37″N</named-content>; verbatimLongitude: <named-content xmlns:xlink="http://www.w3.org/1999/xlink" content-type="dwc:verbatimLongitude" xlink:type="simple">107°33′52″E</named-content>; <bold>Event:</bold> year: <named-content xmlns:xlink="http://www.w3.org/1999/xlink" content-type="dwc:year" xlink:type="simple">2025</named-content>; month: <named-content xmlns:xlink="http://www.w3.org/1999/xlink" content-type="dwc:month" xlink:type="simple">9</named-content>; day: <named-content xmlns:xlink="http://www.w3.org/1999/xlink" content-type="dwc:day" xlink:type="simple">16</named-content>; habitat: <named-content xmlns:xlink="http://www.w3.org/1999/xlink" content-type="dwc:habitat" xlink:type="simple">leaf litter</named-content>; <bold>Record Level:</bold> institutionID: <named-content xmlns:xlink="http://www.w3.org/1999/xlink" content-type="dwc:institutionID" xlink:type="simple">the Collection of Spiders, Southwest University</named-content>; institutionCode: <named-content xmlns:xlink="http://www.w3.org/1999/xlink" content-type="dwc:institutionCode" xlink:type="simple">SWUC</named-content></p></list-item><list-item><p><bold>Type status:</bold> <named-content xmlns:xlink="http://www.w3.org/1999/xlink" content-type="dwc:typeStatus" xlink:type="simple">Paratype</named-content>. <bold>Occurrence:</bold> individualCount: <named-content xmlns:xlink="http://www.w3.org/1999/xlink" content-type="dwc:individualCount" xlink:type="simple">6</named-content>; sex: <named-content xmlns:xlink="http://www.w3.org/1999/xlink" content-type="dwc:sex" xlink:type="simple">3 male, 3 female</named-content>; lifeStage: <named-content xmlns:xlink="http://www.w3.org/1999/xlink" content-type="dwc:lifeStage" xlink:type="simple">adult</named-content>; occurrenceID: <named-content xmlns:xlink="http://www.w3.org/1999/xlink" content-type="dwc:occurrenceID" xlink:type="simple">2BF25EE1-B033-53F7-84DE-EA9A13A18A48</named-content>; <bold>Taxon:</bold> scientificName: <named-content xmlns:xlink="http://www.w3.org/1999/xlink" content-type="dwc:scientificName" xlink:type="simple"><italic><tp:taxon-name><tp:taxon-name-part taxon-name-part-type="genus" reg="Otacilia">Otacilia</tp:taxon-name-part> <tp:taxon-name-part taxon-name-part-type="species" reg="wulong">wulong</tp:taxon-name-part></tp:taxon-name></italic> Shi, Wang &amp; Mu, sp. nov.</named-content>; order: <named-content xmlns:xlink="http://www.w3.org/1999/xlink" content-type="dwc:order" xlink:type="simple"><tp:taxon-name><tp:taxon-name-part taxon-name-part-type="order">Araneae</tp:taxon-name-part></tp:taxon-name></named-content>; family: <named-content xmlns:xlink="http://www.w3.org/1999/xlink" content-type="dwc:family" xlink:type="simple"><tp:taxon-name><tp:taxon-name-part taxon-name-part-type="family">Phrurolithidae</tp:taxon-name-part></tp:taxon-name></named-content>; genus: <named-content xmlns:xlink="http://www.w3.org/1999/xlink" content-type="dwc:genus" xlink:type="simple"><tp:taxon-name><tp:taxon-name-part taxon-name-part-type="genus">Otacilia</tp:taxon-name-part></tp:taxon-name></named-content>; <bold>Location:</bold> country: <named-content xmlns:xlink="http://www.w3.org/1999/xlink" content-type="dwc:country" xlink:type="simple">China</named-content>; municipality: <named-content xmlns:xlink="http://www.w3.org/1999/xlink" content-type="dwc:municipality" xlink:type="simple">Chongqing</named-content>; locality: <named-content xmlns:xlink="http://www.w3.org/1999/xlink" content-type="dwc:locality" xlink:type="simple">Baima Mountain Nature Reserve, Baima Mountain</named-content>; verbatimElevation: <named-content xmlns:xlink="http://www.w3.org/1999/xlink" content-type="dwc:verbatimElevation" xlink:type="simple">1474</named-content>; verbatimLatitude: <named-content xmlns:xlink="http://www.w3.org/1999/xlink" content-type="dwc:verbatimLatitude" xlink:type="simple">29°14′32″N</named-content>; verbatimLongitude: <named-content xmlns:xlink="http://www.w3.org/1999/xlink" content-type="dwc:verbatimLongitude" xlink:type="simple">107°33′52″E</named-content>; <bold>Event:</bold> year: <named-content xmlns:xlink="http://www.w3.org/1999/xlink" content-type="dwc:year" xlink:type="simple">2025</named-content>; month: <named-content xmlns:xlink="http://www.w3.org/1999/xlink" content-type="dwc:month" xlink:type="simple">9</named-content>; day: <named-content xmlns:xlink="http://www.w3.org/1999/xlink" content-type="dwc:day" xlink:type="simple">16</named-content>; habitat: <named-content xmlns:xlink="http://www.w3.org/1999/xlink" content-type="dwc:habitat" xlink:type="simple">leaf litter</named-content>; <bold>Record Level:</bold> institutionID: <named-content xmlns:xlink="http://www.w3.org/1999/xlink" content-type="dwc:institutionID" xlink:type="simple">the Collection of Spiders, Southwest University</named-content>; institutionCode: <named-content xmlns:xlink="http://www.w3.org/1999/xlink" content-type="dwc:institutionCode" xlink:type="simple">SWUC</named-content></p></list-item><list-item><p><bold>Type status:</bold> <named-content xmlns:xlink="http://www.w3.org/1999/xlink" content-type="dwc:typeStatus" xlink:type="simple">Paratype</named-content>. <bold>Occurrence:</bold> individualCount: <named-content xmlns:xlink="http://www.w3.org/1999/xlink" content-type="dwc:individualCount" xlink:type="simple">53</named-content>; sex: <named-content xmlns:xlink="http://www.w3.org/1999/xlink" content-type="dwc:sex" xlink:type="simple">33 male, 20 female</named-content>; lifeStage: <named-content xmlns:xlink="http://www.w3.org/1999/xlink" content-type="dwc:lifeStage" xlink:type="simple">adult</named-content>; occurrenceID: <named-content xmlns:xlink="http://www.w3.org/1999/xlink" content-type="dwc:occurrenceID" xlink:type="simple">CC9716A6-3FF3-5A19-BF3F-9ABEDDB8FDEE</named-content>; <bold>Taxon:</bold> scientificName: <named-content xmlns:xlink="http://www.w3.org/1999/xlink" content-type="dwc:scientificName" xlink:type="simple"><italic><tp:taxon-name><tp:taxon-name-part taxon-name-part-type="genus" reg="Otacilia">Otacilia</tp:taxon-name-part> <tp:taxon-name-part taxon-name-part-type="species" reg="wulong">wulong</tp:taxon-name-part></tp:taxon-name></italic> Shi, Wang &amp; Mu, sp. nov.</named-content>; order: <named-content xmlns:xlink="http://www.w3.org/1999/xlink" content-type="dwc:order" xlink:type="simple"><tp:taxon-name><tp:taxon-name-part taxon-name-part-type="order">Araneae</tp:taxon-name-part></tp:taxon-name></named-content>; family: <named-content xmlns:xlink="http://www.w3.org/1999/xlink" content-type="dwc:family" xlink:type="simple"><tp:taxon-name><tp:taxon-name-part taxon-name-part-type="family">Phrurolithidae</tp:taxon-name-part></tp:taxon-name></named-content>; genus: <named-content xmlns:xlink="http://www.w3.org/1999/xlink" content-type="dwc:genus" xlink:type="simple"><tp:taxon-name><tp:taxon-name-part taxon-name-part-type="genus">Otacilia</tp:taxon-name-part></tp:taxon-name></named-content>; <bold>Location:</bold> country: <named-content xmlns:xlink="http://www.w3.org/1999/xlink" content-type="dwc:country" xlink:type="simple">China</named-content>; municipality: <named-content xmlns:xlink="http://www.w3.org/1999/xlink" content-type="dwc:municipality" xlink:type="simple">Chongqing</named-content>; locality: <named-content xmlns:xlink="http://www.w3.org/1999/xlink" content-type="dwc:locality" xlink:type="simple">Baima Mountain Nature Reserve, Baima Town, Chengmen Cave</named-content>; verbatimElevation: <named-content xmlns:xlink="http://www.w3.org/1999/xlink" content-type="dwc:verbatimElevation" xlink:type="simple">1238</named-content>; verbatimLatitude: <named-content xmlns:xlink="http://www.w3.org/1999/xlink" content-type="dwc:verbatimLatitude" xlink:type="simple">29°19′24″N</named-content>; verbatimLongitude: <named-content xmlns:xlink="http://www.w3.org/1999/xlink" content-type="dwc:verbatimLongitude" xlink:type="simple">107°36′58″E</named-content>; <bold>Event:</bold> year: <named-content xmlns:xlink="http://www.w3.org/1999/xlink" content-type="dwc:year" xlink:type="simple">2025</named-content>; month: <named-content xmlns:xlink="http://www.w3.org/1999/xlink" content-type="dwc:month" xlink:type="simple">9</named-content>; day: <named-content xmlns:xlink="http://www.w3.org/1999/xlink" content-type="dwc:day" xlink:type="simple">16</named-content>; habitat: <named-content xmlns:xlink="http://www.w3.org/1999/xlink" content-type="dwc:habitat" xlink:type="simple">leaf litter</named-content>; <bold>Record Level:</bold> institutionID: <named-content xmlns:xlink="http://www.w3.org/1999/xlink" content-type="dwc:institutionID" xlink:type="simple">the Collection of Spiders, Southwest University</named-content>; institutionCode: <named-content xmlns:xlink="http://www.w3.org/1999/xlink" content-type="dwc:institutionCode" xlink:type="simple">SWUC</named-content></p></list-item><list-item><p><bold>Type status:</bold> <named-content xmlns:xlink="http://www.w3.org/1999/xlink" content-type="dwc:typeStatus" xlink:type="simple">Paratype</named-content>. <bold>Occurrence:</bold> individualCount: <named-content xmlns:xlink="http://www.w3.org/1999/xlink" content-type="dwc:individualCount" xlink:type="simple">8</named-content>; sex: <named-content xmlns:xlink="http://www.w3.org/1999/xlink" content-type="dwc:sex" xlink:type="simple">5 male, 3 female</named-content>; lifeStage: <named-content xmlns:xlink="http://www.w3.org/1999/xlink" content-type="dwc:lifeStage" xlink:type="simple">adult</named-content>; occurrenceID: <named-content xmlns:xlink="http://www.w3.org/1999/xlink" content-type="dwc:occurrenceID" xlink:type="simple">ED97215F-A3DE-5E6B-8E08-172FA6F3AA52</named-content>; <bold>Taxon:</bold> scientificName: <named-content xmlns:xlink="http://www.w3.org/1999/xlink" content-type="dwc:scientificName" xlink:type="simple"><italic><tp:taxon-name><tp:taxon-name-part taxon-name-part-type="genus" reg="Otacilia">Otacilia</tp:taxon-name-part> <tp:taxon-name-part taxon-name-part-type="species" reg="wulong">wulong</tp:taxon-name-part></tp:taxon-name></italic> Shi, Wang &amp; Mu, sp. nov.</named-content>; order: <named-content xmlns:xlink="http://www.w3.org/1999/xlink" content-type="dwc:order" xlink:type="simple"><tp:taxon-name><tp:taxon-name-part taxon-name-part-type="order">Araneae</tp:taxon-name-part></tp:taxon-name></named-content>; family: <named-content xmlns:xlink="http://www.w3.org/1999/xlink" content-type="dwc:family" xlink:type="simple"><tp:taxon-name><tp:taxon-name-part taxon-name-part-type="family">Phrurolithidae</tp:taxon-name-part></tp:taxon-name></named-content>; genus: <named-content xmlns:xlink="http://www.w3.org/1999/xlink" content-type="dwc:genus" xlink:type="simple"><tp:taxon-name><tp:taxon-name-part taxon-name-part-type="genus">Otacilia</tp:taxon-name-part></tp:taxon-name></named-content>; <bold>Location:</bold> country: <named-content xmlns:xlink="http://www.w3.org/1999/xlink" content-type="dwc:country" xlink:type="simple">China</named-content>; municipality: <named-content xmlns:xlink="http://www.w3.org/1999/xlink" content-type="dwc:municipality" xlink:type="simple">Chongqing</named-content>; locality: <named-content xmlns:xlink="http://www.w3.org/1999/xlink" content-type="dwc:locality" xlink:type="simple">Baima Mountain Nature Reserve, Baima Town, Shanshuwan</named-content>; verbatimElevation: <named-content xmlns:xlink="http://www.w3.org/1999/xlink" content-type="dwc:verbatimElevation" xlink:type="simple">1300</named-content>; verbatimLatitude: <named-content xmlns:xlink="http://www.w3.org/1999/xlink" content-type="dwc:verbatimLatitude" xlink:type="simple">29°17′20″N</named-content>; verbatimLongitude: <named-content xmlns:xlink="http://www.w3.org/1999/xlink" content-type="dwc:verbatimLongitude" xlink:type="simple">107°37′12″E</named-content>; <bold>Event:</bold> year: <named-content xmlns:xlink="http://www.w3.org/1999/xlink" content-type="dwc:year" xlink:type="simple">2025</named-content>; month: <named-content xmlns:xlink="http://www.w3.org/1999/xlink" content-type="dwc:month" xlink:type="simple">9</named-content>; day: <named-content xmlns:xlink="http://www.w3.org/1999/xlink" content-type="dwc:day" xlink:type="simple">16</named-content>; habitat: <named-content xmlns:xlink="http://www.w3.org/1999/xlink" content-type="dwc:habitat" xlink:type="simple">leaf litter</named-content>; <bold>Record Level:</bold> institutionID: <named-content xmlns:xlink="http://www.w3.org/1999/xlink" content-type="dwc:institutionID" xlink:type="simple">the Collection of Spiders, Southwest University</named-content>; institutionCode: <named-content xmlns:xlink="http://www.w3.org/1999/xlink" content-type="dwc:institutionCode" xlink:type="simple">SWUC</named-content></p></list-item><list-item><p><bold>Type status:</bold> <named-content xmlns:xlink="http://www.w3.org/1999/xlink" content-type="dwc:typeStatus" xlink:type="simple">Paratype</named-content>. <bold>Occurrence:</bold> individualCount: <named-content xmlns:xlink="http://www.w3.org/1999/xlink" content-type="dwc:individualCount" xlink:type="simple">7</named-content>; sex: <named-content xmlns:xlink="http://www.w3.org/1999/xlink" content-type="dwc:sex" xlink:type="simple">3 male, 4 female</named-content>; lifeStage: <named-content xmlns:xlink="http://www.w3.org/1999/xlink" content-type="dwc:lifeStage" xlink:type="simple">adult</named-content>; occurrenceID: <named-content xmlns:xlink="http://www.w3.org/1999/xlink" content-type="dwc:occurrenceID" xlink:type="simple">56633D34-DD8C-5C8D-9442-D481E6407988</named-content>; <bold>Taxon:</bold> scientificName: <named-content xmlns:xlink="http://www.w3.org/1999/xlink" content-type="dwc:scientificName" xlink:type="simple"><italic><tp:taxon-name><tp:taxon-name-part taxon-name-part-type="genus" reg="Otacilia">Otacilia</tp:taxon-name-part> <tp:taxon-name-part taxon-name-part-type="species" reg="wulong">wulong</tp:taxon-name-part></tp:taxon-name></italic> Shi, Wang &amp; Mu, sp. nov.</named-content>; order: <named-content xmlns:xlink="http://www.w3.org/1999/xlink" content-type="dwc:order" xlink:type="simple"><tp:taxon-name><tp:taxon-name-part taxon-name-part-type="order">Araneae</tp:taxon-name-part></tp:taxon-name></named-content>; family: <named-content xmlns:xlink="http://www.w3.org/1999/xlink" content-type="dwc:family" xlink:type="simple"><tp:taxon-name><tp:taxon-name-part taxon-name-part-type="family">Phrurolithidae</tp:taxon-name-part></tp:taxon-name></named-content>; genus: <named-content xmlns:xlink="http://www.w3.org/1999/xlink" content-type="dwc:genus" xlink:type="simple"><tp:taxon-name><tp:taxon-name-part taxon-name-part-type="genus">Otacilia</tp:taxon-name-part></tp:taxon-name></named-content>; <bold>Location:</bold> country: <named-content xmlns:xlink="http://www.w3.org/1999/xlink" content-type="dwc:country" xlink:type="simple">China</named-content>; municipality: <named-content xmlns:xlink="http://www.w3.org/1999/xlink" content-type="dwc:municipality" xlink:type="simple">Chongqing</named-content>; locality: <named-content xmlns:xlink="http://www.w3.org/1999/xlink" content-type="dwc:locality" xlink:type="simple">Baima Mountain Nature Reserve, Baima Town, Daquan Village</named-content>; verbatimElevation: <named-content xmlns:xlink="http://www.w3.org/1999/xlink" content-type="dwc:verbatimElevation" xlink:type="simple">1363</named-content>; verbatimLatitude: <named-content xmlns:xlink="http://www.w3.org/1999/xlink" content-type="dwc:verbatimLatitude" xlink:type="simple">29°16′36″N</named-content>; verbatimLongitude: <named-content xmlns:xlink="http://www.w3.org/1999/xlink" content-type="dwc:verbatimLongitude" xlink:type="simple">107°36′42″E</named-content>; <bold>Event:</bold> year: <named-content xmlns:xlink="http://www.w3.org/1999/xlink" content-type="dwc:year" xlink:type="simple">2025</named-content>; month: <named-content xmlns:xlink="http://www.w3.org/1999/xlink" content-type="dwc:month" xlink:type="simple">9</named-content>; day: <named-content xmlns:xlink="http://www.w3.org/1999/xlink" content-type="dwc:day" xlink:type="simple">16</named-content>; habitat: <named-content xmlns:xlink="http://www.w3.org/1999/xlink" content-type="dwc:habitat" xlink:type="simple">leaf litter</named-content>; <bold>Record Level:</bold> institutionID: <named-content xmlns:xlink="http://www.w3.org/1999/xlink" content-type="dwc:institutionID" xlink:type="simple">the Collection of Spiders, Southwest University</named-content>; institutionCode: <named-content xmlns:xlink="http://www.w3.org/1999/xlink" content-type="dwc:institutionCode" xlink:type="simple">SWUC</named-content></p></list-item></list></tp:treatment-sec><tp:treatment-sec sec-type="Description"><title>Description</title><p>Male (holotype) total length 4.80 (Fig. <xref ref-type="fig" rid="F13719044">1</xref>C and Fig. <xref ref-type="fig" rid="F13719046">4</xref>C): carapace 2.36 long, 2.06 wide; abdomen 2.32 long, 1.61 wide. Eye sizes and interdistances: AME 0.16, ALE 0.14, PME 0.12, PLE 0.14; AME–AME 0.05, AME–ALE 0.01, PME–PME 0.17, PME–PLE 0.09, ALE–PLE 0.11. MOA 0.38 long, front width 0.35, back width 0.41. Clypeus height 0.10, CH/AME 1.11. Leg measurements: Ⅰ 9.52 (2.39, 3.65, 2.32, 1.16), Ⅱ 7.82 (2.13, 2.79, 1.78, 1.12), Ⅲ 6.80 (1.88, 2.08, 1.74, 1.10), Ⅳ 10.42 (2.90, 3.16, 2.85, 1.51). Leg formula: 4123. Leg spination: femur I d 2 pl 2, femur II d 1 pl 2, femora III–IV d 1; tibia I pv 8 rv 7, tibia II v 7; metatarsus I v 4, metatarsus II pv 4 rv 3.</p><p>Colouration and pattern (Fig. <xref ref-type="fig" rid="F13719044">1</xref>C). Carapace light brown, highest near fovea; fovea dark red; cervical grooves indistinct, radial grooves distinct. Legs yellow, without annulations. Abdomen yellow, with a small, triangular dorsal scutum flanked by two triangular black patches posteriorly; posterior part with four chevron‑shaped markings.</p><p>Palp (Fig. <xref ref-type="fig" rid="F13592556">3</xref>A-D). Femoral apophysis distinct, near tip of femur (Fig. <xref ref-type="fig" rid="F13592556">3</xref>A and C). RTA base broad, tapering to blunt tip (Fig. <xref ref-type="fig" rid="F13592556">3</xref>C and D); prolateral tibial apophysis distinct, rectangular (Fig. <xref ref-type="fig" rid="F13592556">3</xref>A). Bulb oval. Sperm duct U–shaped, tapering from retrolateral to embolus. Embolus base broad, upward, tapering from base to tip, with tip extending towards retrolateral margin of cymbium (Fig. <xref ref-type="fig" rid="F13592556">3</xref>B). Anterior of tegulum with a transparent membranous area at middle part; conductor absent.</p><p>Female (paratype): total length 6.24 (Fig. <xref ref-type="fig" rid="F13719044">1</xref>D and Fig. <xref ref-type="fig" rid="F13719046">4</xref>D): carapace 2.50 long, 2.22 wide; abdomen 3.73 long, 2.47 wide. Eyes. Diameters and interdistances: AME 0.16, ALE 0.17, PME 0.15, PLE 0.17; AME–AME 0.04, AME–ALE 0.02, PME–PME 0.16, PME–PLE 0.10, ALE–PLE 0.13. MOA 0.41 long, front width 0.35, back width 0.44. Clypeus height 0.19, CH/AME 1.12. Leg measurements: Ⅰ 10.14 (2.55, 3.97, 2.42, 1.20), Ⅱ 8.28 (2.13, 3.03, 1.95, 1.17), Ⅲ 7.07 (1.89, 2.22, 1.89, 1.07), Ⅳ 10.81 (2.93, 3.34, 3.03, 1.51). Leg formula: 4123. Leg spination: femur I d 2 pl 4, femur II d 2 pl 2, femora III–IV d 1; tibia I v 8, tibia II pv 7/8 rv 7; metatarsus I v 4 pairs, metatarsus II pv 4 rv 3.</p><p>Colouration and pattern (Fig. <xref ref-type="fig" rid="F13719044">1</xref>D). Dorsal scutum absent in female. Other characters as in male, except darker colouration.</p><p>Epigyne (Fig. <xref ref-type="fig" rid="F13592556">3</xref>E and F). Epigynal plate sclerotised, with atrium posteriorly. Copulatory openings small, located at lateral margins of atrium. Median septum rectangular. Copulatory ducts thicker than connecting tubes, transverse, connected to bursae. Connecting tubes slender, coiled into a triangular loop. Glandular appendages absent. Bursae nearly rectangular. Spermathecae spherical, separated by about two spermathecal diameters; fertilisation ducts located at anterior of spermathecae.</p></tp:treatment-sec><tp:treatment-sec sec-type="Diagnosis"><title>Diagnosis</title><p>This new species resembles <italic><tp:taxon-name><tp:taxon-name-part taxon-name-part-type="genus" reg="Otacilia">Otacilia</tp:taxon-name-part> <tp:taxon-name-part taxon-name-part-type="species" reg="simianshan">simianshan</tp:taxon-name-part></tp:taxon-name></italic> Zhou, Wang &amp; Zhang, 2013 (<xref ref-type="bibr" rid="B13716901">Zhou et al. 2013</xref>) in having membranous area on anterior of tegulum, but can be recognised by: 1) RTA narrow, tapering from base to tip (vs. RTA wide, broadening from base to tip in <italic><tp:taxon-name><tp:taxon-name-part taxon-name-part-type="genus" reg="Otacilia">O.</tp:taxon-name-part> <tp:taxon-name-part taxon-name-part-type="species" reg="simianshan">simianshan</tp:taxon-name-part></tp:taxon-name></italic>); 2) embolus slant, extending towards 1 o'clock position (vs. transverse, extending towards 3 o'clock position in <italic><tp:taxon-name><tp:taxon-name-part taxon-name-part-type="genus" reg="Otacilia">O.</tp:taxon-name-part> <tp:taxon-name-part taxon-name-part-type="species" reg="simianshan">simianshan</tp:taxon-name-part></tp:taxon-name></italic>); 3) epigynal plate with median septum (vs. median septum absent in <italic><tp:taxon-name><tp:taxon-name-part taxon-name-part-type="genus" reg="Otacilia">O.</tp:taxon-name-part> <tp:taxon-name-part taxon-name-part-type="species" reg="simianshan">simianshan</tp:taxon-name-part></tp:taxon-name></italic>).</p></tp:treatment-sec><tp:treatment-sec sec-type="Etymology"><title>Etymology</title><p>The species name refers to the type locality; noun in apposition.</p></tp:treatment-sec><tp:treatment-sec sec-type="Distribution"><title>Distribution</title><p>Known only from the type locality, China (Chongqing).</p></tp:treatment-sec><tp:treatment-sec><!--Section generated to contain objects referenced in tp:taxon-treatment.--><fig id="F13719044" position="float" orientation="portrait"><object-id xmlns:xlink="http://www.w3.org/1999/xlink" content-type="arpha" xlink:type="simple">F00FAA74-177A-5539-9ACB-640988B51086</object-id><object-id xmlns:xlink="http://www.w3.org/1999/xlink" content-type="doi" xlink:type="simple">10.3897/BDJ.13.e176953.figure2</object-id><label>Figure 1.</label><caption><p>Habitus of <italic><tp:taxon-name><tp:taxon-name-part taxon-name-part-type="genus" reg="Otacilia">Otacilia</tp:taxon-name-part> <tp:taxon-name-part taxon-name-part-type="species" reg="baimashan">baimashan</tp:taxon-name-part></tp:taxon-name></italic> Shi, Wang &amp; Mu, sp. nov.: <bold>A</bold> Male habitus, dorsal view; <bold>B</bold> Female habitus, dorsal view. Habitus of <italic><tp:taxon-name><tp:taxon-name-part taxon-name-part-type="genus" reg="Otacilia">Otacilia</tp:taxon-name-part> <tp:taxon-name-part taxon-name-part-type="species" reg="wulong">wulong</tp:taxon-name-part></tp:taxon-name></italic> Shi, Wang &amp; Mu, sp. nov.: <bold>C</bold> Male habitus, dorsal view; <bold>D</bold> Female habitus, dorsal view.</p></caption><graphic xmlns:xlink="http://www.w3.org/1999/xlink" xlink:href="bdj-13-e176953-g001.png" position="float" id="oo_1477125.png" orientation="portrait" xlink:type="simple"><uri content-type="original_file" xlink:type="simple">https://binary.pensoft.net/fig/1477125</uri></graphic></fig><fig id="F13719046" position="float" orientation="portrait"><object-id xmlns:xlink="http://www.w3.org/1999/xlink" content-type="arpha" xlink:type="simple">91FB9ECE-22AE-59F9-B552-6C796C29AA78</object-id><object-id xmlns:xlink="http://www.w3.org/1999/xlink" content-type="doi" xlink:type="simple">10.3897/BDJ.13.e176953.figure2</object-id><label>Figure 4.</label><caption><p>Living photos of <italic><tp:taxon-name><tp:taxon-name-part taxon-name-part-type="genus" reg="Otacilia">Otacilia</tp:taxon-name-part> <tp:taxon-name-part taxon-name-part-type="species" reg="baimashan">baimashan</tp:taxon-name-part></tp:taxon-name></italic> Shi, Wang &amp; Mu, sp. nov.: <bold>A</bold> Male; <bold>B</bold> Female. Living photos of <italic><tp:taxon-name><tp:taxon-name-part taxon-name-part-type="genus" reg="Otacilia">Otacilia</tp:taxon-name-part> <tp:taxon-name-part taxon-name-part-type="species" reg="wulong">wulong</tp:taxon-name-part></tp:taxon-name></italic> Shi, Wang &amp; Mu, sp. nov.: <bold>C</bold> Male; <bold>D</bold> Female. (photographs by Qianle Lu).</p></caption><graphic xmlns:xlink="http://www.w3.org/1999/xlink" xlink:href="bdj-13-e176953-g004.png" position="float" id="oo_1477126.png" orientation="portrait" xlink:type="simple"><uri content-type="original_file" xlink:type="simple">https://binary.pensoft.net/fig/1477126</uri></graphic></fig><fig id="F13592556" position="float" orientation="portrait"><object-id xmlns:xlink="http://www.w3.org/1999/xlink" content-type="arpha" xlink:type="simple">49D5E0AE-BC14-5FAE-92AA-E90241A55D10</object-id><object-id xmlns:xlink="http://www.w3.org/1999/xlink" content-type="doi" xlink:type="simple">10.3897/BDJ.13.e176953.figure2</object-id><label>Figure 3.</label><caption><p>Copulatory organs of <italic><tp:taxon-name><tp:taxon-name-part taxon-name-part-type="genus" reg="Otacilia">Otacilia</tp:taxon-name-part> <tp:taxon-name-part taxon-name-part-type="species" reg="wulong">wulong</tp:taxon-name-part></tp:taxon-name></italic> Shi, Wang &amp; Mu, sp. nov.: <bold>A</bold> Male left male palp, prolateral view; <bold>B</bold> Same, ventral view; <bold>C</bold> Same, retrolateral view; <bold>D</bold> Same, dorsal view; <bold>E</bold> Epigyne, ventral view; <bold>F</bold> Vulva, dorsal view.</p></caption><graphic xmlns:xlink="http://www.w3.org/1999/xlink" xlink:href="bdj-13-e176953-g003.jpg" position="float" id="oo_1446367.jpg" orientation="portrait" xlink:type="simple"><uri content-type="original_file" xlink:type="simple">https://binary.pensoft.net/fig/1446367</uri></graphic></fig></tp:treatment-sec><ref-list><ref id="B13716901"><element-citation xmlns:xlink="http://www.w3.org/1999/xlink" publication-type="article" xlink:type="simple"><person-group person-group-type="author"><name name-style="western"><surname>Zhou</surname><given-names>G. C.</given-names></name><name name-style="western"><surname>Wang</surname><given-names>L. Y.</given-names></name><name name-style="western"><surname>Zhang</surname><given-names>Z. S.</given-names></name></person-group><year>2013</year><article-title>Two new corinnid spiders from Simian Mountain of Chongqing, China (<tp:taxon-name><tp:taxon-name-part taxon-name-part-type="order">Araneae</tp:taxon-name-part></tp:taxon-name>: <tp:taxon-name><tp:taxon-name-part taxon-name-part-type="family">Corinnidae</tp:taxon-name-part></tp:taxon-name></article-title><source>Acta Arachnologica Sinica</source><volume>22</volume><issue>1</issue><fpage>1</fpage><lpage>8</lpage></element-citation></ref></ref-list></tp:taxon-treatment>
